# Supplementary material for: Taxonomic and functional diversity of alkali-tolerant bacteria enriched from the Taklimakan Desert
Source: Front Microbiol. 2025 Aug 7;16:1580401. doi: 10.3389/fmicb.2025.1580401 (PMC12369416; doi:10.3389/fmicb.2025.1580401)
Supplement: Supplementary file 1 [file Table_1.XLSX]

## Sheet: Sheet1
Strain number	Hit taxon name	Similarity	pH7	pH8	pH9	pH10	pH11	pH12	5%Nacl	15%Nacl	25%Nacl
TRM82642	Bacillus mesophilus	98.92	-	-	+	+	+	+	+	+	+
TRM82643	Domibacillus tundrae	97.51	++	++	+	+	+	-	+	-	-
TRM82644	Pseudonocardia carboxydivorans	100	+	+	+	-	-	-	+	-	-
TRM82645	Streptomyces pratensis	99.93	+	+	+	+	+	-	+	+	-
TRM82646	Bacillus mesophilus	97.57	-	-	+	+	+	+	+	+	+
TRM82647	Bacillus tequilensis	99.86	+	+	+	-	-	-	+	-	-
TRM82648	Pontibacter toksunensis	96.96	+	+	+	+	-	-	+	-	-
TRM82649	Streptomyces pseudogriseolus	99.13	+	+	+	-	-	-	+	-	-
TRM82650	Bacillus paramycoides	99.72	+	+	+	-	-	-	+	-	-
TRM82651	Metabacillus halosaccharovorans	99.43	++	++	++	++	++	++	++	+	+
TRM82652	Metabacillus schmidteae	97.63	++	++	++	++	++	++	++	+	+
TRM82653	Paracoccus pueri	98.66	++	++	++	++	++	++	++	+	+
TRM82654	Metabacillus crassostreae	98.66	++	++	++	++	+	-	+	-	-
TRM82655	Streptomyces kanasensis	99.21	++	++	++	++	+	+	+	-	-
TRM82656	Streptomyces salilacus	98.26	++	++	++	++	+	+	+	-	-
TRM82657	Streptomyces griseoviridis	98.91	++	++	++	++	+	+	+	-	-
TRM82658	Cytobacillus luteolus	98.3	++	++	++	++	++	++	++	+	+
TRM82659	Paracoccus pueri	99.17	++	++	++	++	++	++	++	+	+
TRM82660	Cytobacillus oceanisediminis	99.93	++	++	++	++	++	++	++	+	+
TRM82661	Lysobacter bugurensis	98.93	+	+	+	+	-	-	+	+	-
TRM82662	Streptomyces griseoincarnatus	99.93	+	+	+	+	-	-	+	+	-
TRM82663	Streptomyces massilialgeriensis	99.85	+	+	+	-	-	-	+	-	-
TRM82664	Fictibacillus phosphorivorans	96.1	++	++	++	++	+	+	+	-	-
TRM82665	Fictibacillus phosphorivorans	99.72	++	++	++	++	+	+	+	-	-
TRM82666	Arthrobacter subterraneus	99.42	++	++	++	++	-	-	+	+	-
TRM82667	Streptomyces salilacus	95.79	++	++	++	++	+	+	+	-	-
TRM82668	Nocardiopsis arvandica	98.71	+	+	+	+	-	-	+	+	-
TRM82669	Herbaspirillum denitrificans	96.48	+	+	+	-	-	-	+	-	-
TRM82670	Pontibacter brevis	97.55	+	+	+	-	-	-	+	-	-
TRM82671	Streptomyces salilacus	96.44	++	++	++	++	+	+	+	-	-
TRM82672	Microbacterium lacus	99.13	+	+	+	+	+	+	-	-	-
TRM82673	Streptomyces salilacus	96.58	++	++	++	++	+	+	+	-	-
TRM82674	Erythrobacter ramosus	99.04	++	++	++	+	-	-	+	+	-
TRM82675	Nocardiopsis dassonvillei subsp. dassonvillei	98.71	++	++	++	+	-	-	-	-	-
TRM82676	Anaerobacillus alkaliphilus	97.31	+	+	++	++	+	+	+	+	-
TRM82677	Aquibacillus koreensis	97.92	++	++	++	++	+	+	+	-	-
TRM82678	Aquibacillus salifodinae	98.1	++	++	++	++	++	++	++	+	+
TRM82679	Arthrobacter tumbae	99.42	++	++	++	++	++	++	++	+	+
TRM82680	Arthrobacter tumbae	99.35	-	-	+	+	-	-	+	-	-
TRM82681	Bacillus australimaris	99.93	++	++	++	++	++	++	++	+	+
TRM82682	Bacillus mesophilus	99.57	-	-	+	+	+	+	+	+	+
TRM82683	Bacillus mesophilus	97.41	++	++	++	++	++	++	++	+	+
TRM82684	Bacillus suaedae	98.51	++	++	++	++	++	++	++	+	+
TRM82685	Bacillus suaedae	97.95	++	++	++	++	++	++	++	+	+
TRM82686	Bacillus velezensis	99.93	++	++	++	++	++	++	++	+	+
TRM82687	Bacillus yapensis	95.95	+	+	++	++	++	++	+	-	-
TRM82688	Blastococcus capsensis	95.99	++	++	++	-	-	-	+	-	-
TRM82689	Chelativorans alearense	98.66	+	+	+	-	-	-	+	-	-
TRM82690	Cytobacillus kochii	96.46	++	++	++	++	++	++	*	-	-
TRM82691	Cytobacillus oceanisediminis	99.93	++	++	++	++	++	++	++	+	+
TRM82692	Cytobacillus suaedae	98.58	++	++	++	++	+	+	+	-	-
TRM82693	Cytobacillus suaedae	98.65	++	++	++	++	++	++	+	+	+
TRM82694	Diaminobutyricimonas aerilata	97.68	++	++	+	+	+	+	+	+	+
TRM82695	Diaminobutyricimonas aerilata	97.81	++	++	+	+	+	+	+	+	+
TRM82696	Evansella cellulosilytica	98.78	+	+	+	++	+	-	+	+	-
TRM82697	Halalkalibacter alkalisediminis	98.42	++	++	++	++	++	++	++	+	+
TRM82698	Halalkalibacter alkalisediminis	98.44	++	++	++	++	++	++	++	+	+
TRM82699	Halalkalibacter alkalisediminis	98.64	++	++	++	++	++	++	++	+	+
TRM82700	Halalkalibacter kiskunsagensis	99.08	++	++	++	++	++	++	++	+	+
TRM82701	Halalkalibacter krulwichiae	98.44	++	++	++	++	++	++	++	+	+
TRM82702	Halalkalibacter wakoensis	97.72	++	++	++	++	++	++	-	-	-
TRM82703	Isoptericola halalbus	99.05	++	++	++	++	++	++	+	-	-
TRM82704	Kocuria oceani	99.78	++	++	++	++	+	+	++	+	+
TRM82705	Litchfieldia salsa	99.57	++	++	++	++	++	++	+	+	+
TRM82706	Lysobacter bugurensis	99.28	+	+	+	+	-	-	+	+	-
TRM82707	Lysobacter bugurensis	99.5	+	+	+	+	-	-	+	+	-
TRM82708	Mesobacillus persicus	99.36	++	++	++	++	++	++	++	+	-
TRM82709	Metabacillus bambusae	97.38	++	++	++	++	++	++	++	+	+
TRM82710	Metabacillus crassostreae	98.65	++	++	++	++	++	++	++	+	+
TRM82711	Metabacillus halosaccharovorans	99.43	++	++	++	++	++	++	++	+	+
TRM82712	Nesterenkonia flava	97.41	++	++	++	++	++	++	++	+	+
TRM82713	Nesterenkonia massiliensis	97.96	+	+	++	++	++	+	++	-	-
TRM82714	Nocardiopsis halotolerans	98.33	++	++	++	++	+	+	++	+	+
TRM82715	Nocardiopsis halotolerans	98.06	++	++	++	++	+	+	++	+	+
TRM82716	Nocardiopsis halotolerans	98.13	++	++	++	++	+	+	++	+	+
TRM82717	Nocardiopsis sinuspersici	98.84	-	-	+	+	+	+	-	-	-
TRM82718	Nocardiopsis sinuspersici	98.76	-	-	++	++	++	+	-	-	-
TRM82719	Oceanobacillus picturae	99.72	-	-	++	++	++	++	++	-	-
TRM82720	Oceanobacillus salinisoli	97.32	-	-	++	++	++	++	++	-	-
TRM82721	Ornithinibacillus contaminans	96.37	+	+	+	+	+	+	+	-	-
TRM82722	Ornithinibacillus salinisoli	99.79	++	++	++	++	++	++	+	+	+
TRM82723	Paenibacillus sambharensis	95.75	++	++	++	++	++	++	++	*	*
TRM82724	Paracoccus hibisci	97.64	++	++	++	++	++	++	++	+	+
TRM82725	Paucisalibacillus globulus	98.14	++	++	++	++	++	++	++	+	+
TRM82726	Pelagibacterium lentulum	98.35	++	++	++	++	++	++	++	+	+
TRM82727	Pelagibacterium lixinzhangensis	99.03	++	++	++	++	++	++	++	+	+
TRM82728	Pelagibacterium lixinzhangensis	98.67	++	++	++	++	++	++	++	+	+
TRM82729	Planococcus antioxidans	99.43	++	++	++	++	+	-	++	-	-
TRM82730	Planococcus halotolerans	98.86	++	++	++	++	+	-	++	-	-
TRM82731	Planococcus halotolerans	99.86	++	++	++	++	+	-	++	-	-
TRM82732	Planococcus halotolerans	98.94	++	++	++	++	+	-	++	-	-
TRM82733	Planococcus halotolerans	99.01	-	-	-	-	++	++	++	+	+
TRM82734	Planococcus halotolerans	99	++	++	++	++	++	++	++	+	+
TRM82735	Planococcus koreensis	98.94	++	++	++	++	++	++	++	-	-
TRM82736	Planococcus koreensis	98.87	++	++	++	++	++	++	++	+	+
TRM82737	Planococcus koreensis	99.15	++	++	++	++	++	++	++	+	+
TRM82739	Planococcus koreensis	98.87	++	++	++	++	++	++	++	+	+
TRM82740	Planococcus koreensis	99.07	++	++	++	++	++	++	++	-	-
TRM82741	Planococcus salinarum	98.5	++	++	++	++	++	++	++	+	+
TRM82742	Planococcus salinus	96.95	++	++	++	++	+	+	++	++	+
TRM82743	Planococcus salinus	97.87	-	-	++	++	+	+	++	++	-
TRM82744	Planococcus salinus	97.73	++	++	++	++	++	++	++	-	-
TRM82745	Planococcus salinus	96.59	-	-	++	++	+	+	++	++	-
TRM82746	Pseudalkalibacillus salsuginis	99.22	+	+	+	-	-	-	++	+	-
TRM82747	Pseudolysinimonas kribbensis	98.05	+	+	++	++	++	-	+	-	-
TRM82748	Pseudolysinimonas kribbensis	98.19	+	+	++	++	++	-	+	-	-
TRM82749	Pseudolysinimonas kribbensis	98.19	+	+	++	++	++	-	+	-	-
TRM82750	Pseudolysinimonas kribbensis	98.2	+	+	++	++	++	-	+	-	-
TRM82751	Robertmurraya korlensis	98.05	++	++	++	++	++	++	-	-	-
TRM82752	Robertmurraya korlensis	97.29	++	++	++	++	++	++	-	-	-
TRM82753	Rossellomorea arthrocnemi	97.72	++	++	++	++	-	-	+	+	+
TRM82754	Sediminibacillus albus	99.86	++	++	++	++	++	++	++	+	+
TRM82755	Shouchella lonarensis	99.01	++	++	++	++	++	++	+	+	+
TRM82756	Streptomyces calidiresistens	99.49	++	++	++	++	+	+	++	+	+
TRM82757	Streptomyces mangrovi	99.71	++	++	++	++	+	+	+	*	*
TRM82758	Streptomyces sparsus	99.78	++	++	++	++	++	++	++	-	-
TRM82759	Stutzerimonas tarimensis	97.71	++	++	++	++	++	++	++	-	-
TRM82760	Anaerobacillus alkaliphilus	96.81	++	++	++	++	++	++	-	-	-
TRM82761	Arthrobacter tumbae	99.78	++	++	++	++	++	++	++	+	-
TRM82762	Arthrobacter tumbae	99.42	++	++	++	++	++	++	++	+	-
TRM82763	Bacillus mesophilus	99.5	+	+	+	+	+	+	+	+	+
TRM82764	Bacillus siamensis	99.72	++	++	++	++	++	++	+	+	-
TRM82765	Chelativorans alearense	98.74	+	+	+	-	-	-	+	-	-
TRM82766	Croceibacterium soli	98	++	++	+	+	+	-	+	-	-
TRM82767	Fodinicurvata halophila	97.01	+	+	+	+	-	-	+	+	-
TRM82768	Halalkalibacter kiskunsagensis	97.44	++	++	++	++	++	++	++	+	+
TRM82769	Halalkalibacter wakoensis	97.6	++	++	++	++	++	++	-	-	-
TRM82770	Halomonas diversa	97.93	++	++	++	++	++	++	++	*	*
TRM82771	Lysobacter humi	98.07	+	+	+	+	-	-	+	+	-
TRM82772	Metabacillus schmidteae	99.29	++	++	++	++	++	++	++	+	+
TRM82773	Paracoccus hibisci	96.78	++	++	++	++	++	++	++	+	+
TRM82774	Paracoccus pueri	99	++	++	++	++	++	++	++	+	+
TRM82775	Pelagibacterium lixinzhangensis	99.04	++	++	++	++	++	+	++	+	+
TRM82776	Pelagibacterium lixinzhangensis	99.04	++	++	++	++	++	++	++	+	+
TRM82777	Pelagibacterium lixinzhangensis	97.76	++	++	++	++	++	++	++	+	+
TRM82778	Pelagibacterium lixinzhangensis	98.74	++	++	++	++	++	++	++	+	+
TRM82779	Planococcus halotolerans	99.08	+	+	+	+	-	-	++	+	+
TRM82780	Planococcus halotolerans	99.01	+	+	++	++	++	++	++	+	+
TRM82781	Planococcus halotolerans	98.8	+	+	++	++	++	++	++	+	+
TRM82782	Planococcus koreensis	98.72	++	++	++	++	++	++	++	-	-
TRM82783	Planococcus koreensis	98.58	++	++	++	++	++	++	++	+	-
TRM82784	Planococcus salinarum	98.16	++	++	++	++	++	++	++	+	+
TRM82785	Planococcus salinarum	98.58	++	++	++	++	++	++	++	+	+
TRM82786	Planococcus salinarum	97.87	++	++	++	++	++	++	++	+	+
TRM82787	Planococcus salinarum	98.79	++	++	++	++	++	++	++	+	+
TRM82788	Planococcus salinarum	98.73	++	++	++	++	++	++	++	+	+
TRM82789	Planococcus salinus	98	++	++	++	++	-	-	++	++	-
TRM82790	Planococcus salinus	98.16	+	+	++	++	++	++	++	++	-
TRM82791	Planococcus salinus	97.88	+	+	++	++	++	++	++	++	-
TRM82792	Planococcus salinus	95.9	+	+	++	++	++	++	++	++	-
TRM82793	Streptomyces calidiresistens	99.63	++	++	++	++	+	+	++	+	+
TRM82794	Streptomyces canalis	100	-	-	++	++	++	+	++	-	-
TRM82795	Streptomyces canalis	100	-	-	++	++	++	+	++	-	-
TRM82796	Stutzerimonas urumqiensis	99.14	++	++	++	++	++	++	++	-	-
TRM82797	Stutzerimonas urumqiensis	99.35	++	++	++	++	++	++	++	-	-
TRM82798	Alkalihalobacillus deserti	98.8	-	-	++	++	++	++	++	+	-
TRM82799	Anaerobacillus alkaliphilus	97.41	++	++	++	++	++	++	-	-	-
TRM82800	Bacillus mesophilus	99.72	+	+	+	+	+	+	+	+	+
TRM82801	Bacillus suaedae	99.09	++	++	++	++	++	++	++	+	+
TRM82802	Cytobacillus luteolus	97.47	++	++	++	++	++	++	++	+	+
TRM82803	Fodinicurvata halophila	97.08	+	+	+	-	-	-	+	+	-
TRM82804	Halalkalibacter alkalisediminis	98.8	++	++	++	++	++	++	++	+	+
TRM82805	Halalkalibacter alkalisediminis	99.08	++	++	++	++	++	++	++	+	+
TRM82806	Halalkalibacter alkalisediminis	98.59	++	++	++	++	++	++	++	+	+
TRM82807	Halalkalibacter krulwichiae	98.67	++	++	++	++	++	++	++	+	+
TRM82808	Halalkalibacter krulwichiae	97.09	++	++	++	++	++	++	++	+	+
TRM82809	Metabacillus crassostreae	98.66	++	++	++	++	++	++	++	+	+
TRM82810	Mongoliicoccus roseus	97.48	+	+	++	++	-	-	++	-	-
TRM82811	Nesterenkonia rhizosphaerae	99.43	+	+	+	+	++	-	++	+	-
TRM82812	Nocardiopsis alborubida	95.78	++	++	++	++	+	+	++	+	+
TRM82813	Oceanobacillus picturae	99.93	-	-	++	++	++	++	++	-	-
TRM82814	Ornithinibacillus contaminans	95.95	+	+	+	+	+	+	+	-	-
TRM82815	Paenibacillus antri	95.24	++	++	++	++	++	++	++	*	*
TRM82816	Paenibacillus sambharensis	95.71	++	++	++	++	++	++	++	*	*
TRM82817	Bacillus suaedae	99.65	++	++	++	++	++	++	++	+	+
TRM82818	Planococcus halotolerans	99.02	++	++	++	++	+	-	++	-	-
TRM82819	Planococcus halotolerans	98.74	++	++	++	++	+	-	++	-	-
TRM82820	Planococcus halotolerans	99.51	++	++	++	++	+	-	++	-	-
TRM82821	Planococcus kocurii	97.96	-	-	++	++	++	+	++	-	-
TRM82822	Planococcus koreensis	98.81	++	++	++	++	++	++	++	+	-
TRM82823	Planococcus salinarum	98.74	++	++	++	++	++	++	++	+	+
TRM82824	Planococcus salinus	97.41	-	-	++	++	+	+	++	++	-
TRM82825	Planococcus salinus	97.27	-	-	++	++	+	+	++	++	-
TRM82826	Planococcus wigleyi	95.9	-	-	++	++	+	+	*	-	-
TRM82827	Shouchella lonarensis	99.09	++	++	++	++	++	++	+	+	+
TRM82828	Shouchella lonarensis	99.22	++	++	++	++	++	++	+	+	+
TRM82829	Streptomyces calidiresistens	99.57	++	++	++	++	+	+	++	+	+
TRM82830	Streptomyces canalis	100	-	-	++	++	++	+	++	-	-
TRM82831	Arthrobacter tumbae	99.64	++	++	++	++	++	++	++	*	*
TRM82832	Bacillus cabrialesii	100	++	++	++	++	++	++	++	+	-
TRM82833	Bacillus mesophilus	99.57	-	-	+	+	+	+	+	+	+
TRM82834	Cytobacillus oceanisediminis	99.93	++	++	++	++	++	++	++	+	*
TRM82835	Cytobacillus suaedae	98.66	++	++	++	++	++	++	+	-	-
TRM82836	Halalkalibacter alkalisediminis	98.45	++	++	++	++	++	++	++	+	+
TRM82837	Halalkalibacter kiskunsagensis	98.37	++	++	++	++	++	++	++	+	-
TRM82838	Indioceanicola profundi	98.38	+	+	++	++	+	+	-	-	-
TRM82839	Metabacillus crassostreae	98.51	++	++	++	++	++	++	++	*	*
TRM82840	Metabacillus crassostreae	98.73	++	++	++	++	++	++	++	*	*
TRM82841	Metabacillus halosaccharovorans	99.29	++	++	++	++	++	++	++	*	*
TRM82842	Metabacillus halosaccharovorans	98.35	++	++	++	++	++	++	++	*	*
TRM82843	Metabacillus halosaccharovorans	99.43	++	++	++	++	++	++	++	*	*
TRM82844	Micrococcus luteus	99.56	++	++	++	++	++	++	++	*	*
TRM82845	Nesterenkonia massiliensis	97.99	-	-	+	+	*	*	++	*	*
TRM82846	Nocardiopsis akebiae	99.71	*	*	+	+	++	++	++	++	-
TRM82847	Nocardiopsis akebiae	100	++	++	++	++	++	++	++	-	-
TRM82848	Nocardiopsis sinuspersici	98.99	++	++	++	++	++	++	++	-	-
TRM82849	Ornithinibacillus contaminans	96.34	+	+	++	++	++	++	++	++	-
TRM82850	Ornithinibacillus salinisoli	99.79	+	+	++	++	++	++	++	++	-
TRM82851	Ornithinibacillus salinisoli	99.86	++	++	++	++	++	++	++	++	*
TRM82852	Saccharomonospora azurea	100	++	++	++	++	++	++	++	-	*
TRM82853	Shouchella lonarensis	99.22	++	++	++	++	++	++	*	*	-
TRM82854	Streptomyces calidiresistens	99.5	++	++	++	++	++	++	++	*	-
TRM82855	Streptomyces calidiresistens	99.57	++	++	+	+	++	++	++	*	*
TRM82856	Streptomyces canalis	100	-	-	++	++	++	+	++	-	-
TRM82857	Streptomyces fenghuangensis	98.56	-	-	+	+	-	-	*	-	-
TRM82858	Streptomyces fenghuangensis	99.02	++	++	++	++	++	++	++	++	*
TRM82859	Streptomyces indoligenes	99.92	-	-	*	*	-	-	-	-	-
TRM82860	Streptomyces luridus	99.49	-	-	-	-	*	-	-	-	-
TRM82861	Streptomyces luridus	99.49	-	-	-	-	-	-	-	-	-
TRM82862	Streptomyces radiopugnans	98.51	++	++	+	+	+	+	+	-	-
TRM82863	Streptomyces roseolilacinus	99.42	+	+	*	*	-	-	-	*	*
TRM82864	Streptomyces roseolilacinus	99.42	+	+	*	*	-	-	*	-	-
TRM82865	Streptomyces sodiiphilus	97.27	-	-	++	++	*	-	-	-	-
TRM82866	Streptomyces sodiiphilus	97.55	++	++	++	++	++	++	++	*	*
TRM82867	Streptomyces sodiiphilus	97.49	-	-	-	-	-	-	-	-	-
TRM82868	Streptomyces sodiiphilus	97.41	+	+	-	-	-	-	+	-	-
TRM82869	Sutcliffiella cohnii	99.93	++	++	++	++	++	++	++	*	*
TRM82870	Adhaeribacter aerophilus	97.73	+	+	+	-	-	-	-	-	-
TRM82871	Adhaeribacter aerophilus	97.7	+	+	+	-	-	-	-	-	-
TRM82872	Agrococcus citreus	99.86	+	+	+	-	-	-	+	-	-
TRM82873	Anaerobacillus alkaliphilus	96.89	-	-	++	++	-	-	+	-	-
TRM82874	Arthrobacter tumbae	99.5	+	+	++	+	++	-	-	-	-
TRM82875	Arthrobacter tumbae	99.5	+	+	++	+	++	-	-	-	-
TRM82876	Aureimonas glaciistagni	97.19	++	++	+	+	-	++	-	-	-
TRM82877	Halalkalibacter alkalisediminis	98.8	++	++	++	++	++	++	++	+	+
TRM82878	Halalkalibacter wakoensis	97.19	++	++	++	++	++	++	++	*	*
TRM82879	Luteimonas fraxinea	99.79	*	*	*	*	-	*	*	-	-
TRM82880	Mesobacillus boroniphilus	99.86	++	++	++	++	++	++	++	*	*
TRM82881	Metabacillus crassostreae	98.59	*	*	+	+	+	*	++	-	-
TRM82882	Metabacillus endolithicus	98.85	++	++	++	++	++	++	++	*	*
TRM82883	Cytobacillus luteolus	99.08	+	+	-	-	-	-	*	-	-
TRM82884	Micrococcus endophyticus	99.78	++	++	++	++	++	++	++	*	*
TRM82885	Nocardiopsis halotolerans	97.92	++	++	++	++	++	++	++	++	-
TRM82886	Paenibacillus chitinolyticus	97.89	++	++	++	++	++	++	++	*	*
TRM82887	Peribacillus frigoritolerans	99.79	++	++	++	++	++	++	++	-	-
TRM82888	Planococcus halotolerans	98.73	++	++	++	+	-	-	++	+	-
TRM82889	Planococcus halotolerans	98.87	*	*	++	+	-	-	++	+	-
TRM82890	Planococcus halotolerans	99.79	*	*	++	+	+	+	++	-	-
TRM82891	Planococcus halotolerans	99.5	-	-	++	+	+	+	++	-	-
TRM82892	Planococcus halotolerans	98.8	-	-	++	+	-	-	++	-	-
TRM82893	Paenibacillus arachidis	98.95	-	-	++	+	-	-	+	-	-
TRM82894	Planococcus halotolerans	99.08	*	*	++	+	-	-	++	-	-
TRM82895	Planococcus halotolerans	98.87	-	-	++	++	++	+	++	-	-
TRM82896	Planococcus koreensis	99.08	*	*	++	++	-	-	++	-	-
TRM82897	Planococcus koreensis	98.94	++	++	++	++	+	+	++	*	-
TRM82898	Planococcus rifietoensis	99.65	*	*	++	++	+	++	++	+	*
TRM82899	Planococcus salinarum	98.66	*	*	+	-	*	-	++	+	-
TRM82900	Planococcus salinarum	98.81	*	*	++	++	+	*	++	+	*
TRM82918	Streptomyces pimonensis	99.57	*	*	++	-	+	*	*	-	*
TRM82919	Planococcus salinus	97.94	*	*	+	-	*	*	+	-	-
TRM82920	Planococcus salinus	97.74	-	-	++	++	++	+	++	+	-
TRM82921	Planococcus salinus	97.88	-	-	++	++	++	++	++	*	*
TRM82922	Streptomyces roseolilacinus	99.5	-	-	++	++	++	++	++	*	*
TRM82923	Planococcus salinus	98.17	-	-	++	++	++	++	++	*	-
TRM82924	Planococcus wigleyi	99.08	*	*	+	-	*	*	*	-	-
TRM82925	Pseudomonas songnenensis	98.79	+	+	+	+	-	-	-	-	-
TRM82926	Pseudoroseomonas oryzae	97.12	++	++	++	+	-	-	+	*	*
TRM82927	Rossellomorea arthrocnemi	99.44	++	++	++	++	++	++	++	++	*
TRM82928	Salinarimonas soli	95.17	+	+	-	-	-	-	++	*	*
TRM82929	Streptomyces luridus	99.35	++	++	++	++	+	+	++	-	-
Note:- No growth, * trace growth, + growth, ++ growth well
