# Supplementary material for: Taxonomic and functional diversity of alkali-tolerant bacteria enriched from the Taklimakan Desert
Source: Front Microbiol. 2025 Aug 7;16:1580401. doi: 10.3389/fmicb.2025.1580401 (PMC12369416; doi:10.3389/fmicb.2025.1580401)
Supplement: Supplementary file 2 [file Table_2.XLSX]

## Sheet: Sheet1
Strain number	15%Nacl	25%Nacl
TRM82678	+	+
TRM82679	*	+
TRM82681	+	-
TRM82682	+	*
TRM82686	+	+
TRM82691	+	+
TRM82697	+	+
TRM82699	+	+
TRM82700	*	*
TRM82709	*	*
TRM82710	*	*
TRM82711	*	*
TRM82712	*	*
TRM82716	*	*
TRM82722	*	*
TRM82754	+	*
TRM82755	+	+
TRM82770	*	*
TRM82773	*	*
TRM82778	*	*
TRM82831	*	*
TRM82841	+	+
TRM82842	+	+
TRM82843	+	*
TRM82844	+	+
TRM82851	+	+
TRM82858	*	*
TRM82869	*	*
TRM82878	*	*
TRM82882	+	+
TRM82884	+	*
TRM82886	*	-
TRM82888	*	*
TRM82927	*	*
Note:- No growth, * trace growth, + growth
